# Supplementary material for: Effectiveness of exercise therapy on pain relief and jaw mobility in patients with pain-related temporomandibular disorders: a systematic review
Source: Front Oral Health. 2023 Jul 12;4:1170966. doi: 10.3389/froh.2023.1170966 (PMC10382173; doi:10.3389/froh.2023.1170966)
Supplement: Supplementary file 2 [file Table2.xlsx]

## Sheet: All
Study characteristics				Participants								Method								Pain intencity					Jaw gape
First authour/Year		1. Study design	2. Setting	3. TMD condition	4. Comparisons	5. Number	6. Age (yrs: mean±SD)	7. Sex f:m	8. Inclusion	9. Exclusion	10. Pre-assessment questionnaires used	11. Blinding	12. Randomisation	13. Exercise thrapy used	14. Length/time of the exercise therapy	15. Intensity	16. Targeted area	17. Frequency	18. Control	19. When was pain intensity measured	20. How pain intensity measured	21. Standardized mean difference	22. 95%Cl	23. Findings	24. When was ROM (jaw gape) measured	25. How ROM (jaw gape) measured	26. Standardized mean difference	27. 95%Cl	28. Findings	29. Limitations	30. Loss of patients accounted for
Michelotti/2004	5	RCT	Hospital and home	RDC/TMD la, Ib	Exercise (E2, E4) versus Education only	70 Exercise: 36 Control: 34	Exercise : 28 ± 9 Control: 32 ± 13	Education: 31:5 Control: 31:3	1- Pain recurrent or constant for more than 3 months. 2-Spontaneous pain in the last week of more than 30 on a 100-mm VAS.	1- Objective evidence of TMJ pathology or dysfunction. 2- Arthrogenous TMD with pain or radiographic alterations in the TMJs (RDC/TMD diagnostic categories II and III). 3- Other orofacial pain conditions. 4- Other TMD treatments within the last 3 months. 5- Neurologic or psychiatric disorders. 6- A history of pain medication abuse or current abuse.	None	Single-blinded (Examiner)	Balanced Block Randomaization	Stretching (E2) Coordination exercise (E4)	E2: Stretching the masseter muscles for 1 minutes then repeated 6 times E4: coordination exercise: openining and closing slowly 20 times	E2: Free jaw opening until feeling an initial pain sensation first. Then, wider jaw opening with support of fingers or piled tongue-blades. E4: Opening & Closing the mouth slowly.	Masticatory muscles	E2: Every 2 hours E4: 3 times/day	Patients education: Explained the problem, the suspected etiology, and the good prognosis of TMD, as well as several oral behavior such as clenching and excessive mandible movements to be avoided.	At baseline and after 3 months	A 100-mm VAS	-0.19	(-0.75, 0.37)	No significant differences in pain intensity were found between the groups.	At baseline and every 3 weeks for 3 months	Pain-free maximamal jaw opening	0.59	(0.02, 1.16)	Significant gain in exercise group compared to control group.	1-Power: Number of perticipants loss due to the 30% dropout 2-Compliance: Adherance to home PT regimen 3-It cannot be inferred to a general TMD population; VAS>30mm in baseline 4-Long-term effects of both treatments	In education group: 11 patients. In education+home PT group: 10 patients Due to practical problem or that their pain was reduced. Finally , education only group include 23 patients and education+home PT group include 26 patients.
Craane/2012	7	RCT	hospital and home	RDC/TMD la, Ib	Exercise (E2) versus Education only	53 Exercise: 26 Control: 27	Exercise :36 ± 25 Control: 43 ± 25	Exercise: 20:6 Control: 20:7	Present pain: ≥35 mm on the VAS of 100 mm	1- Signs or symptoms of disc disorders. 2- Arthrosis or arthritis of the TMJ (according to the RDC-TMD) 3- Previous trauma ( contusion, fracture) 4- Systemic disorders ( rheumatoid arthritis, fibromyalgia) 5- Cervical disorders, neurologic disorders (e.g., trigeminal neuralgia, migraine or tension type headache) 6- Drug or alcohol abuse 7- Use of antidepressant or hormonal medication or having th…	1-McGill Pain Questionnaire (MPQ) 2-Mandibular function was assessed with the Mandibular Function Impairment Questionnaire (MFIQ)	Single-blinded (Examiner)	By an electronic randomization plan generator	Stretching (E2)	NI	NI	Masticatory muscles	NI	Patients education: Explained normal jaw function and possible causes of TMD such as overuse, misuse, and parafunction and told to relax the jaw muscles.	At baseline and after 6 weeks	A 100-mm VAS	-0.11	(-0.67, 0.45)	No significant differences in improvement between the groups were found.	At baseline and after 3, 6, 12, 26 and 52 weeks.	Maximal active mouth opening (MMOactive)	0.28	(-0.28, 0.84)	No significant differences in improvment between the groups were found.	The patient sample of the study was highly selective, as illustrated in the number of patients included in comparison with the regular patient flow of a consultation. Consequently, the present sample is not representative of the general patient population of such a clinic. The results confirm the importance of the ‘relationbetween the patient and the clinician and education of the patient seems t…	In the treatment group, data of six patients were not analysed because of missing data. One patient missed evaluation at 3 weeks because of illness; two patients missed several evaluations because of different reasons mainly time related; one patient missed the evaluation at 26 weeks because of changing professional activity; and one missed evaluation because of moving to another city. In the con…
Bae/2013	8	RCT	hospital and home	Patient with limited ROM and pain in TMJ or feeling discomfort with their masticatory function.	Exercise (E4) versus Education only	27 Exercise: 16 Control: 11	Exercise :23 ± 2 Control: 22 ± 6	Exercise: 13:3 Control: 8:3	NI	1- Orthopaedic (External injury, Degenerative disease). 2- Medication for TMD. 3- Physical therapy for TMD.	None	NI	The patients randomly divided (Detail unknown)	Coordination exercise (E4)	For 10 minutes	NI	TMJ and masticatory muscles.	3 times or more/day	No treatment.	At baseline and after 4 weeks	A 0-10 VAS (0-10) 0= no pain, 10= the worst pain imaginable	-1.83	(-2.76, -0.90)	Significant pain reduction in exercise group compared to control group.	At baseline and after 4 weeks	Maximal jaw opening	0.45	(-0.33, 1.23)	Significant gain in exercise group compared to control group.	1-Age: Recruited 20s-30s patients 2-Be generalized to lesions within the muscles. 3-RDC or DC/TMD was NOT used. For that reason, Diagnosis and Assessment were NOT generalized. 4-Not describtion about treatment history or pre-treatment 5-Can NOT compare with both exe.groups in simply (Not same frequency)	NI
de Felício/ 2009	6	RCT	Hospital and home	RDC/TMD la, Ib	Exercises (E1, E3, E4) versus No treatment	20 Exercise: 10 Control : 10	Exercise: 31 (13-43y) Control: 34 (14-63y)	all female	Long-lasting associated articular and muscular TMD based on the Research Diagnostic Criteria for TMD (RDC/TMD).	1- Associated neurological or cognitive deficit. 2-previous or current tumors or traumas in the head and neck region. 3- orthodontic treatment.	1-Helkimo’s Anamnestic Dysfunction Index (Ai) 2-ProTMDMulti protocol.	NI	By a software (GraphPad)	Excursion exercise for the temporomandibular joint (E1) Resistance exercise for the masticatory muscles (E3) Coordination exercise (E4)	For 45 minutes	NI	TMJ and masticatory muscles.	Once aweek for 30 days then every 2 weeks	No treatment.	At baseline and after 120 days	A 0-10 Numeric Ratinc Scale 0=no pain, 10= the highest possible severity of pain	-1.45	(-2.46, -0.44)	Significant pain reduction in exercise group compared to control group.	At baseline and after 120 days	Maximal jaw opening	-0.1	(-0.98, 0.77)	No significant differences in improvment between the groups were found.	1- The inclusion/exclusion criterion, led to the exclusion of many subjects, but these were necessary for the rigorous sample definition. 2-the results are actually related to patients presenting long-lasting associated articular and muscular TMD based on the RDC/TMD, not to any TMD.	NI
Lindfors/ 2020		RCT	Hospital and home	RDC/TMD la, Ib	Exercises (E2, E4) versus No treatment	64 Exercise: 35 Control : 29	Exercise :33 ± 19 Control: 41 ± 17	Exercise: 21:8 Control: 30:5	pain intensity during rest and/or during jaw movements > 40 mm on a 0- to 100-mm visual an- alog scale (VAS)27; pain for a minimum of 6 months; and age ≥ 18 years.	osteoarthritis, osteo- arthrosis, and disc displacement without reduction according to RDC/TMD Axis I criteria26; complete dentures; treatment with an interocclusal appliance within the last 5 years; dental or neuropathic pain; rheumatic disease or general inflammatory condition; widespread pain (eg, fibromyalgia); whiplash disorder; severe morphologic malocclusion (ie, anterior open bite, pre-no…	1-Patient Global Impression of Change scale (PGIC) 2-Hospital Anxiety and Depression Scale (HADS) 3-Jaw Functional Limitation Scale (JFLS-20)	Single-blinded (Examiner)	By the use of sealed envelopes	Stretching (E2) Resistance exercise (E3) Coordination exercise (E4)	10 times for each exercise	NI	TMJ and masticatory muscles.	3 times/day	No treatment.	At baseline and after 3 months	A 0-10 Numeric Ratinc Scale 0=no pain, 10= the highest possible severity of pain			Significant pain reduction in exercise group compared to control group.	not measured					1-Socioeconomic factors different among groups might have an influence. 2-Randomization minimizes differences between groups in the beginning of a study, but does not prevent differences in the treatment or assessment of outcomes between the groups, which may result in biased estimates of treatment effect.	higher dropout rate (20%) in the jaw exercise group could be due to a lower patient adherence.

## Sheet: Study characteristics
		Study characteristics			Participants
		First authour/Year	1. Study design	2. Setting	3. TMD condition	4. Comparisons	5. Number	6. Age (yrs: mean±SD)	7. Sex f:m	8. Inclusion	9. Exclusion	10. Pre-assessment questionnaires used
#5	4	Mauro Farella/2004	RCT	Hospital and home	RDC/TMD la, Ib	Exercise (E2, E4) versus Education only	70 Exercise: 36 Control: 34	Exercise : 28 ± 9 Control: 32 ± 13	Education: 31:5 Control: 31:3	1- Pain recurrent or constant for more than 3 months. 2-Spontaneous pain in the last week of more than 30 on a 100-mm VAS.	1- Objective evidence of TMJ pathology or dysfunction. 2- Arthrogenous TMD with pain or radiographic alterations in the TMJs (RDC/TMD diagnostic categories II and III). 3- Other orofacial pain conditions. 4- Other TMD treatments within the last 3 months. 5- Neurologic or psychiatric disorders. 6- A history of pain medication abuse or current abuse.	None
#212	6	B. Craane/2011	RCT	hospital and home	RDC/TMD la, Ib	Exercise (E2) versus Education only	53 Exercise: 26 Control: 27	Exercise :36 ± 25 Control: 43 ± 25	Exercise: 20:6 Control: 20:7	Present pain: ≥35 mm on the VAS of 100 mm	1- Signs or symptoms of disc disorders. 2- Arthrosis or arthritis of the TMJ (according to the RDC-TMD) 3- Previous trauma ( contusion, fracture) 4- Systemic disorders ( rheumatoid arthritis, fibromyalgia) 5- Cervical disorders, neurologic disorders (e.g., trigeminal neuralgia, migraine or tension type headache) 6- Drug or alcohol abuse 7- Use of antidepressant or hormonal medication or having th…	1-McGill Pain Questionnaire (MPQ) 2-Mandibular function was assessed with the Mandibular Function Impairment Questionnaire (MFIQ)
#222	7	Bae/2013	RCT	Home	Patient with limited ROM and pain in TMJ or feeling discomfort with their masticatory function.	Exercise (E2) versus Education only	27 Exercise: 16 Control: 11	Exercise :23 ± 2 Control: 22 ± 6	Exercise: 13:3 Control: 8:3	NI	1- Orthopaedic (External injury, Degenerative disease). 2- Medication for TMD. 3- Physical therapy for TMD.	None
#19	5	de Felício/ 2009	RCT	Hospital and home	RDC/TMD la, Ib	Exercises (E4) versus No treatment	20 Exercise: 10 Control : 10	Exercise: 31 (13-43y) Control: 34 (14-63y)	all female	Long-lasting associated articular and muscular TMD based on the Research Diagnostic Criteria for TMD (RDC/TMD).	1- Associated neurological or cognitive deficit. 2-previous or current tumors or traumas in the head and neck region. 3- orthodontic treatment.	1-Helkimo’s Anamnestic Dysfunction Index (Ai) 2-ProTMDMulti protocol.

## Sheet: Method
			Method
		Author	11. Blinding	12. Randomisation	13. Exercise thrapy used	14. Length/time of the exercise therapy	15. Intensity	16. Targeted area	17. Frequency	18. Control
#5	4	Mauro Farella/2004	Single-blinded (Examiner)	Balanced Block Randomaization	Stretching (E2) and Coordination exercise (E4)	E2: Stretching the masseter muscles for 1 minutes then repeated 6 times, every 2 hours. E4: coordination exercise: openining and closing slowly 20 times, 3 times/day.	E2: Free jaw opening until feeling an initial pain sensation first. Then, wider jaw opening with support of fingers or piled tongue-blades. E4: Opening & Closing the mouth slowly.	Masticatory muscles	E2: Every 2 hours E4: 3 times/day	Patients education: Explained the problem, the suspected etiology, and the good prognosis of TMD, as well as several oral behavior such as clenching and excessive mandible movements to be avoided.
#212	6	B. Craane /2011	Single-blinded (Examiner)	By an electronic randomization plan generator	Stretching (E2)	NI	NI	Masticatory muscles	NI	Patients education: Explained normal jaw function and possible causes of TMD such as overuse, misuse, and parafunction and told to relax the jaw muscles.
#222	7	Youngsook Bae/2013	NI	The patients randomly divided (Detail unknown)	Coordination exercise (E4)	For 10 minutes	NI	TMJ and masticatory muscles.	3 times or more/day	No treatment.
#19	5	Cláudia Maria de Felício/ 2009	NI	By a software (GraphPad)	Coordination exercise (E4)	For 45 minutes	NI	Joint and Muscles of Stomatognathic system.	Once aweek for 30 days then every 2 weeks fo 120 days in total	No treatment.

## Sheet: Outcomes
			Pain intencity					Jaw gape
		Authour	19. When was pain intensity measured	20. How pain intensity measured	21. Standardized mean difference	22. 95%Cl	23. Findings	24. When was ROM (jaw gape) measured	25. How ROM (jaw gape) measured	26. Standardized mean difference	27. 95%Cl	28. Findings	29. Limitations	30. Loss of patients accounted for
#5	4	Mauro Farella/2004	At baseline and every 3 weeks for 3 months	A 100-mm VAS	-0.19	(-0.75, 0.37)	No significant differences in pain intensity were found between the groups.	At baseline and every 3 weeks for 3 months	Pain-free maximamal jaw opening	0.59	(0.02, 1.16)	No significant differences in pain-free maximal jaw opening were found between the groups.	1-Power: Number of perticipants loss due to the 30% dropout 2-Compliance: Adherance to home PT regimen 3-It cannot be inferred to a general TMD population; VAS>30mm in baseline 4-Long-term effects of both treatments	In education group: 11 patients. In education+home PT group: 10 patients Due to practical problem or that their pain was reduced. Finally , education only group include 23 patients and education+home PT group include 26 patients.
#212	6	B. Craane /2011	At baseline and after 3, 6, 12, 26 and 52 weeks.	A 100-mm VAS	-0.11	(-0.67, 0.45)	No significant differences in improvement between the groups were found.	At baseline and after 3, 6, 12, 26 and 52 weeks.	Maximal active mouth opening (MMOactive)	0.28	(-0.28, 0.84)	No significant differences in improvment between the groups were found.	The patient sample of the study was highly selective, as illustrated in the number of patients included in comparison with the regular patient flow of a consultation. Consequently, the present sample is not representative of the general patient population of such a clinic. The results confirm the importance of the ‘relationbetween the patient and the clinician and education of the patient seems t…	In the treatment group, data of six patients were not analysed because of missing data. One patient missed evaluation at 3 weeks because of illness; two patients missed several evaluations because of different reasons mainly time related; one patient missed the evaluation at 26 weeks because of changing professional activity; and one missed evaluation because of moving to another city. In the con…
#222	7	Youngsook Bae/2013	At baseline and after 4 weeks	A 0-10 VAS (0-10) 0= no pain, 10= the worst pain imaginable	-1.83	(-2.76, -0.90)	Significant pain reduction in exercise group compared to control group.	At baseline and after 4 weeks	Maximal jaw opening	0.45	(-0.33, 1.23)	Significant gain in exercise group compared to control group.	1-Age: Recruited 20s-30s patients 2-Be generalized to lesions within the muscles. 3-RDC or DC/TMD was NOT used. For that reason, Diagnosis and Assessment were NOT generalized. 4-Not describtion about treatment history or pre-treatment 5-Can NOT compare with both exe.groups in simply (Not same frequency)	NI
#19	5	Cláudia Maria de Felício 2009	At baseline and after 120 days	A 0-10 Numeric Ratinc Scale 0=no pain, 10= the highest possible severity of pain	-1.45	(-2.46, -0.44)	Significant pain reduction in exercise group compared to control group.	At baseline and after 120 days	Maximal jaw opening	-0.1	(-0.98, 0.77)	Significant gain in exercise group compared to control group.	1- The inclusion/exclusion criterion, led to the exclusion of many subjects, but these were necessary for the rigorous sample definition. 2-the results are actually related to patients presenting long-lasting associated articular and muscular TMD based on the RDC/TMD, not to any TMD.	NI
